# Supplementary material for: Disparate Time-to-Treatment and Varied Incidence of Actionable Non-Small Cell Lung Cancer Molecular Alterations in British Columbia: A Historical Cohort Study
Source: Curr Oncol. 2022 Dec 22;30(1):145–56. doi: 10.3390/curroncol30010012 (PMC9858228; doi:10.3390/curroncol30010012)
Supplement: Supplementary file 1 [file curroncol-30-00012-s001.zip]

Archive with 1 entries (1 files):
- curroncol-2110642-supplementary.pdf
